# Supplementary material for: A Novel Adaptive Sand Cat Swarm Optimization Algorithm for Feature Selection and Global Optimization
Source: Biomimetics (Basel). 2024 Nov 15;9(11):701. doi: 10.3390/biomimetics9110701 (PMC11591711; doi:10.3390/biomimetics9110701)
Supplement: Supplementary file 1 [file biomimetics-09-00701-s001.zip]

Archive with 1 entries (1 files):
- biomimetics-3276748-supplementary.pdf
